# Supplementary material for: Expanding the Spectral Responsivity of Photodetectors via the Integration of CdSe/ZnS Quantum Dots and MEH−PPV Polymer Composite
Source: Polymers (Basel). 2024 Aug 21;16(16):2371. doi: 10.3390/polym16162371 (PMC11359818; doi:10.3390/polym16162371)
Supplement: Supplementary file 1 [file polymers-16-02371-s001.zip]

Archive with 1 entries (1 files):
- polymers-3131552-supplementary.pdf
